# Supplementary material for: Effects of Temperature and Density on House Cricket Survival and Growth and on the Prevalence of Acheta Domesticus Densovirus
Source: Insects. 2023 Jun 29;14(7):588. doi: 10.3390/insects14070588 (PMC10380462; doi:10.3390/insects14070588)
Supplement: Supplementary file 1 [file insects-14-00588-s001.zip]

Archive with 1 entries (1 files):
- insects-2419124-supplementary.pdf
